# Supplementary material for: Efficacy of the Sausage Technique in Rebuilding the Crestal Buccal Bone Thickness: A Retrospective Analysis
Source: Dent J (Basel). 2024 Jun 12;12(6):180. doi: 10.3390/dj12060180 (PMC11202426; doi:10.3390/dj12060180)
Supplement: Supplementary file 1 [file dentistry-12-00180-s001.zip]

Archive with 1 entries (1 files):
- dentistry-2944924-supplementary.pdf
